# Supplementary material for: Enhanced Rupture Force in a Cut-Dispersed Double-Network Hydrogel
Source: Gels. 2023 Feb 16;9(2):158. doi: 10.3390/gels9020158 (PMC9956972; doi:10.3390/gels9020158)
Supplement: Supplementary file 1 [file gels-09-00158-s001.zip]

Archive with 1 entries (1 files):
- gels-2180163-supplementary.pdf
